# Supplementary material for: Fabrication and Characterization of Cinnamaldehyde-Loaded Mesoporous Bioactive Glass Nanoparticles/PHBV-Based Microspheres for Preventing Bacterial Infection and Promoting Bone Tissue Regeneration
Source: Polymers (Basel). 2021 May 29;13(11):1794. doi: 10.3390/polym13111794 (PMC8198921; doi:10.3390/polym13111794)
Supplement: Supplementary file 1 [file polymers-13-01794-s001.zip]

Archive with 1 entries (1 files):
- polymers-1209013-supplementary.pdf
